# Supplementary material for: Establishing the role of honest broker: bridging the gap between protecting personal health data and clinical research efficiency
Source: PeerJ. 2015 Dec 17;3:e1506. doi: 10.7717/peerj.1506 (PMC4690386; doi:10.7717/peerj.1506)
Supplement: Table S1 — Five anonymity validation result using 21 personal health information (PHI) by human honest broker in Asan medical Center. TP, True Positive; FP, False Positive; FN, False Negative. [file peerj-03-1506-s001.xlsx]

## Sheet: Supplement Table 1
Table S1. Anonymity validation result of honest broker system by honest broker as human
Validation month	Dataset	Personal health identifiers	TP*	FP†	FN‡	Precision	Recall	F0.5 Score
2013.12	5,000 clinical documents selected (Inpatient: 2,750, Outpatient: 1,850, and emergency room: 400)	Names	23	0	14	100	62.16	89.15
		Addresses	19	0	0	100	100	100
		Phone numbers	257	0	9	100	96.62	99.3
		Patient IDs	5	0	0	100	100	100
		Birth-dates	440	1	6	99.77	98.65	99.55
		Total	744	1	29	99.87	96.25	99.12
2014.09	1275 clinical document selected (Inpatient: 701, Outpatient: 471, and emergency room: 103)	Names	12	0	0	100	100	100
		Addresses	1	2	2	33.3333	33.3333	33.3333
		Phone numbers	8	0	0	100	100	100
		Patient IDs	8	5	1	61.5385	88.8889	65.5738
		Birth-dates	78	39	39	66.6667	66.6667	66.6667
		Total	107	46	42	69.9346	71.8121	70.3022
2014.10	1275 clinical document selected (Inpatient: 701, Outpatient: 471, and emergency room: 103)	Names	12	0	0	100	100	100
		Addresses	3	2	0	60	100	65.2174
		Phone numbers	8	0	0	100	100	100
		Patient IDs	8	0	1	100	88.8889	97.561
		Birth-dates	117	0	0	100	100	100
		Total	148	2	1	98.6667	99.3289	98.7984
2015.01	1,671 clinical documents selected (Inpatient: 835, Outpatient: 278, and emergency room: 558)	Names	23	2	2	92	92	92
		Addresses	3	0	1	100	75	93.75
		Phone numbers	48	0	1	100	97.9592	99.5851
		Patient IDs	3	0	3	100	50	83.3333
		Birth-dates	232	0	0	100	100	100
		Total	298	2	7	99.3333	97.7049	99.0033
2015.02	1,671 clinical documents selected (Inpatient: 835, Outpatient: 278, and emergency room: 558)	Names	25	0	0	100	100	100
		Addresses	4	0	0	100	100	100
		Phone numbers	49	0	0	100	100	100
		Patient IDs	3	0	3	100	50	83.3333
		Birth-dates	232	0	0	100	100	100
		Total	313	0	3	100	99.0506	99.8087
